# Supplementary material for: Multi‐omics identify xanthine as a pro‐survival metabolite for nematodes with mitochondrial dysfunction
Source: EMBO J. 2019 Feb 22;38(6):e99558. doi: 10.15252/embj.201899558 (PMC6418696; doi:10.15252/embj.201899558)
Supplement: Supplementary file 2 — Dataset EV1 [file EMBJ-38-e99558-s002.xlsx]

## Sheet: Sheet1
	Dataset Table EV1-Lifespan assays of C. elegans mutants.
	Strain	Median lifespan^	n	No of dead (censored)	p value*
	Lifespans on OP50
	wild type (N2)	26.0±0.4	10	763 (924)	N/A
	age-1(hx546)	38.5±0.7	6	666 (761)	<0.0001 (vs wt)
	gas-1(fc21)	21.6±0.5	8	1063 (1386)	<0.05 (vs wt)
	age-1(hx546); gas-1(fc21)	44.6±0.9	3	373 (1100)	<0.0001 (vs g and wt)
	mev-1(kn1)	18.0±1.0	3	248 (1212)	<0.0001 (vs wt)
	age-1(hx546); mev-1(kn1)	26.5±0.5	2	261 (1304)	<0.0001(vs mev-1) 0.20 (vs wt)
	ife-2(ok306)	34.0±1.0	2	88 (367)	<0.0001 (vs wt)
	ife-2(ok306); gas-1(fc21)	35.5±0.5	2	236 (857)	<0.0001 (vs g and a; g)
	age-1(hx546); ife-2(ok306); gas-1(fc21)	48.0±1.0	2	295 (763)	>0.05 (vs a; g)
	daf-16(mu86); age-1(hx546)	24.0±1.0	3	429 (433)	<0.0001 (vs a)
	daf-16(mu86); age-1(hx546); gas-1(fc21)	26.6±1.2	3	415 (452)	<0.01 (vs g)
	daf-2(e1370)	52.5±0.5	2	220 (168)	<0.0001 (vs wt)
	daf-16(mu86); daf-2(e1370)	22.5±0.5	2	145 (203)	<0.0001 (vs daf-2)
	daf-16(mu86); daf-2(e1370); gas-1(fc21)	28.5±0.5	2	158 (284)	<0.0001 (vs g)
	daf-16(mu86); gas-1(fc21)	21.5±0.5	2	496 (456)	>0.05 (vs g)
	pdk-1(mg142)	25.5±0.5	2	120 (178)	N/A
	pdk-1(mg142); gas-1(fc21)	29.5±0.5	2	341 (353)	<0.0001 (vs g and pdk-1)
	age-1(hx546); aak-2(ok524); gas-1(fc21)	26.5±0.5	2	101 (502)	<0.0001 (vs a; g)
	AAK-2 O/E	31.5±1.5	2	190 (213)	<0.0001 (vs wt)
	gas-1(fc21); AAK-2 O/E	26.8±0.8	3	111 (95)	<0.0001 (vs g)
	Lifespans on RNAi
	wt (EV)	25.2±0.4	4	341 (793)	N/A
	aak-2(RNAi)	26.0±1.2	3	196 (564)	>0.05 (vs wt)
	kin-1(RNAi)	18.6±0.6	3	196 (604)	<0.0001
	fzo-1(RNAi)	25.6±0.9	3	204 (627)	>0.05
	age-1(hx546); gas-1(fc21) (EV)	44.8±0.7	6	671 (2361)	N/A
	age-1(hx546); gas-1(fc21); aak-2(RNAi)	38.0±1.0	3	249 (806)	<0.001 (vs a; g)
	age-1(hx546); gas-1(fc21); kin-1(RNAi)	27.3±1.2	3	154 (1871)	<0.0001 (vs a; g)
	age-1(hx546); gas-1(fc21); fzo-1(RNAi)	44.8±0.8	4	246 (3255)	>0.05 (vs a; g)
	age-1(hx546)-EV	31.5±1.0	4	228 (889)	N/A
	age-1(hx546); aak-2(RNAi)	26.5±0.5	2	144 (1017)	<0.0001 (vs a)
	age-1(hx546); kin-1(RNAi)	23.3±0.7	3	164 (1338)	<0.0001 (vs a)
	age-1(hx546); fzo-1(RNAi)	31.0±1.0	2	111 (237)	>0.05 (vs a)
	age-1(hx546); wah-1(RNAi)	35.3±1.3	3	223 (801)	<0.001 (vs a)
	Lifespans with methylxanthines
	N2-wild type + DMSO	27.6±0.3	3	284 (531)	N/A
	N2-wild type + AMP	26.5±0.5	2	203 (332)	>0.05
	N2-wild type + ENPF	27.5±0.5	2	193 (381)	>0.05
	N2-wild type + PTX	26.5±0.5	3	281 (602)	>0.05
	gas-1(fc21) + DMSO	21.8±0.5	5	651 (912)	N/A
	gas-1(fc21) + AMP	23.0±1.0	2	190 (276)	<0.05
	gas-1(fc21) + ENPF	24.0±1.0	2	219 (286)	<0.05
	gas-1(fc21) + PTX	24.2±0.8	5	490 (914)	<0.05
	wt= wild type, g= gas-1(fc21), a= age-1(hx546), a; g= age-1(hx546); gas-1(fc21),
	EV= empty vector.
	n= number of independent biological replicates
	^Median lifespan: average median lifespan ± SEM (days). N/A, not applicable
	*Representative p values as given by Log-rank (Mantel-Cox) test, considering all biological replicates
