# Supplementary material for: Multi‐omics identify xanthine as a pro‐survival metabolite for nematodes with mitochondrial dysfunction
Source: EMBO J. 2019 Feb 22;38(6):e99558. doi: 10.15252/embj.201899558 (PMC6418696; doi:10.15252/embj.201899558)
Supplement: Supplementary file 3 — Dataset EV2 [file EMBJ-38-e99558-s003.xlsx]

## Sheet: Sheet1
Dataset Table EV2
Values of differentially regulated proteins in age-1(hx546); gas-1(fc21) vs. gas-1(fc21)
Gene	mRNA	q value		Protein	q value
	log2(fold change)			log2(fold change)
Y49G5A.1	-5.23717	2.86e-149		-3.40104	0.100828
tiar-2	1.99746	1.89e-131		1.49859	0.0794997
ttr-47	1.23856	9.31e-125		0.928205	0.100265
ttr-45	1.6454	5.27e-98		0.597975	0.128906
gcp-2.1	1.1126	2.8e-95		0.488178	0.0794997
sod-3	2.0821	1.83e-86		1.94291	0.100265
ttr-41	1.14105	1.56e-78		0.78331	0.0794997
ttr-51	1.48264	4.2e-65		0.919286	0.108148
asp-4	1.11558	6.23e-54		0.661021	0.100265
F40F8.4	1.1011	3.48e-53		0.740971	0.142922
bgal-1	1.11862	3.46e-50		0.677344	0.0846891
ilys-5	0.929797	3.73e-48		1.76273	0.0991164
Y49E10.16	1.00221	5.28e-48		0.853332	0.0954185
spp-5	1.1482	9.84e-43		1.3976	0.12453
nlp-24	-1.50492	6.19e-41		-1.1784	0.157638
lec-5	1.1576	1.74e-40		0.822142	0.0867453
npa-1	1.11396	3.95e-37		0.677621	0.161026
hex-1	0.636288	6.16e-37		0.966752	0.0794997
T21H3.1	1.28507	6.29e-37		1.60438	0.124883
C09E7.4	1.5289	8.37e-32		1.1784	0.102349
ZK856.7	1.06196	2.12e-31		0.849231	0.0885573
lys-8	1.26121	3.27e-31		0.49483	0.131968
F55G11.4	1.86999	4.63e-31		1.25413	0.167311
ugt-23	0.846659	6.56e-30		0.661382	0.0700951
ckb-2	-1.35942	7e-30		-0.825541	0.0935874
gst-30	-1.47102	6.39e-28		-0.564904	0.162345
fat-5	2.55727	1.05e-27		0.908299	0.123495
clec-4	-1.73291	2.19e-26		-0.956698	0.156089
F10D2.10	-1.74018	1.09e-25		-0.994132	0.103045
ech-1.1	-1.65539	3.27e-25		-1.07828	0.12453
lbp-2	0.778897	8.44e-25		0.694857	0.0885067
ccg-1	0.569068	1.08e-24		0.510137	0.091687
asp-2	0.998936	4.71e-24		1.32711	0.136765
grd-3	1.27213	6.45e-24		1.18123	0.10497
asp-3	1.00361	3.03e-23		0.691939	0.113571
LLC1.2	0.778869	2.13e-22		0.99305	0.131048
cdr-7	-0.851509	5.2e-22		-0.476514	0.129547
cpr-6	0.663273	1.15e-21		0.970971	0.0921267
nuc-1	1.10854	1.63e-21		1.10061	0.13871
R05H10.7	2.8777	6.69e-20		3.34538	0.129675
E04F6.9	1.02465	2.07e-19		0.643521	0.125264
T04G9.7	1.05097	4.6e-19		1.32253	0.0867453
asp-13	0.941727	6.84e-19		1.07711	0.0794997
F42A10.6	1.54575	7.87e-19		1.17104	0.129735
bcmo-2	0.951546	2.08e-18		0.592667	0.0794997
ttr-25	0.95395	2.09e-18		0.776787	0.060318
T13F3.6	0.957492	2.33e-18		1.93406	0.0734229
Y57G11B.5	1.08797	4.75e-18		0.647839	0.111519
F10G2.1	0.790381	4.82e-18		0.522046	0.115647
T04F3.1	-1.14511	1.7e-17		-2.70204	0.0867453
pals-32	-2.12462	3.05e-17		-1.76441	0.163651
D1044.1	-1.19013	4.08e-16		-1.05138	0.106746
ges-1	1.04621	4.09e-16		0.940645	0.102713
fbxa-72	-1.27153	8.12e-16		-0.609059	0.131209
ugt-26	1.56396	8.9e-16		-0.517845	0.115305
ttr-15	0.650999	1.29e-15		0.529528	0.145185
ZK822.2	0.928427	2.06e-15		0.520096	0.123495
pho-11	1.40796	6.5e-15		1.29532	0.104502
hil-1	1.09741	1.15e-14		1.06631	0.115698
far-2	0.530192	3.96e-14		0.983462	0.0794997
spp-3	0.821502	4.46e-14		1.5372	0.0700951
R04B5.5	0.967658	9.99e-14		0.887928	0.0999983
clec-265	-1.06014	1.77e-13		-0.632441	0.141867
ttr-2	0.779447	4.55e-13		0.557569	0.124357
F55H12.4	0.536583	6.19e-13		0.549097	0.10904
C44B7.5	0.872139	1.63e-12		1.19956	0.10497
srp-1	0.741903	3.16e-12		0.729829	0.198759
cht-3	0.704328	6.39e-12		0.551692	0.131147
C08E8.4	1.49289	7.23e-12		0.480906	0.155337
far-1	0.516648	8.88e-12		0.507413	0.111753
aagr-2	0.568684	9.57e-12		0.509962	0.0885067
ugt-31	1.74822	1.67e-11		-0.696683	0.172948
glb-1	0.80114	1.95e-11		0.637207	0.184442
gsnl-1	0.678381	2.88e-11		0.552211	0.10497
Y32F6A.5	0.729301	3.18e-11		0.811293	0.119318
aagr-1	1.07102	7.02e-11		1.3531	0.0999983
vit-6	0.655797	7.64e-11		0.717324	0.159837
cpr-1	1.20605	8.6e-11		2.22829	0.0781316
asp-14	1.64485	1.27e-10		2.12277	0.116196
ZK105.1	0.764366	1.39e-10		1.23652	0.122234
T22B7.7	2.07888	2.07e-10		2.28787	0.089652
F21C10.10	1.49266	2.22e-10		0.630643	0.118169
pcs-1	-0.449291	2.46e-10		-0.557696	0.121835
E02H1.2	-0.447138	2.87e-10		-0.567941	0.129547
msa-1	0.654421	3.02e-10		0.526909	0.0799982
F37H8.5	0.665694	3.45e-10		0.697268	0.0443153
grd-5	0.938725	3.59e-10		0.48885	0.127638
F48E3.4	0.935342	3.73e-10		1.03365	0.0846891
M05D6.5	-0.351862	3.82e-10		-0.538296	0.195379
cyp-33c8	-0.534498	4.39e-10		-0.6551	0.152433
cri-3	-0.48843	5.74e-10		-0.550829	0.0978833
F55B11.3	0.75315	8.54e-10		1.05843	0.110027
clec-150	0.399566	1.6e-09		1.13025	0.103248
C17G1.2	0.475444	2.22e-09		0.732581	0.114369
hrg-2	-0.902108	2.97e-09		-0.593888	0.121835
Y53H1B.2	0.670229	4.09e-09		0.987268	0.0794997
lys-4	1.5487	7.05e-09		2.61477	0.0806927
ZK899.2	0.648533	1.15e-08		0.621161	0.131147
F47G3.4	0.72811	1.6e-08		1.02943	0.0886086
B0205.13	-0.744281	2.06e-08		-0.765598	0.0978833
lact-1	-0.815173	2.43e-08		-0.555196	0.147472
T04A8.6	-0.354485	3.61e-08		-0.518105	0.0700951
C48B4.10	-0.548712	3.84e-08		-0.786828	0.100265
F58G6.9	-0.818702	4.18e-08		-0.485635	0.115698
hacd-1	0.864217	5.04e-08		1.79941	0.126814
ugt-29	0.786693	5.24e-08		-0.476935	0.0846891
F57F5.1	0.550775	7.74e-08		0.839006	0.123881
mrps-25	-0.422796	9.95e-08		-0.512629	0.0938167
papl-1	0.548066	1.52e-07		0.929092	0.0846891
asp-6	0.745623	1.71e-07		0.724406	0.129735
C55E3.3	-1.64425	2.23e-07		-0.793063	0.125191
Y41C4A.9	-0.350519	4.59e-07		-0.506252	0.158702
mig-14	0.725386	4.62e-07		1.19992	0.13871
daao-1	1.0663	8.25e-07		-0.697872	0.140069
sago-1	0.37019	9.37e-07		0.604964	0.115236
ctl-3	0.700749	1.16e-06		0.297451	0.100265
Y48E1C.4	-0.30897	1.27e-06		-0.566297	0.0794997
vit-3	1.15098	1.36e-06		1.35804	0.163651
T28F3.8	0.605822	1.39e-06		0.507612	0.187809
gba-1	0.76477	1.44e-06		0.605896	0.105629
R09H10.3	0.490223	1.73e-06		0.864669	0.107857
T20D4.7	-0.873123	1.82e-06		-1.05462	0.100265
gba-4	0.937835	2.98e-06		1.3981	0.100265
T12D8.5	1.23691	3.12e-06		1.23957	0.148193
thn-1	1.77785	4.54e-06		0.846906	0.199888
Y7A5A.1	0.582209	5.18e-06		0.578387	0.137755
E04F6.8	0.520295	5.45e-06		0.78525	0.0921267
ZC373.2	0.586621	7.38e-06		1.01599	0.138059
C43E11.9	-0.579194	8.63e-06		-0.815701	0.166008
F17B5.1	1.93918	1.13e-05		1.32588	0.18445
F46F11.10	-0.314309	1.95e-05		-0.583554	0.0502323
W06H8.1	-0.622349	2.19e-05		-0.7997	0.0794997
lbp-1	0.722017	2.79e-05		1.2538	0.0794997
F13D12.6	0.824576	2.91e-05		0.881112	0.11338
har-1	-0.285224	3.05e-05		-0.948794	0.188777
R13H4.2	0.39832	3.43e-05		0.51242	0.15071
B0035.13	0.439895	3.9e-05		0.660691	0.136181
rmd-2	-0.239019	4.06e-05		0.238023	0.109992
T21B10.4	-0.268343	4.11e-05		-0.624553	0.137854
lath-1.2	-0.44392	4.11e-05		-0.499418	0.105629
sod-1	0.33813	4.31e-05		1.46472	0.0794997
K12H4.7	0.490372	4.46e-05		0.909985	0.129547
D1086.3	0.679015	4.97e-05		0.951679	0.191158
R10H10.3	0.406763	5.03e-05		0.706612	0.184118
samt-1	-0.460212	5.53e-05		-0.766056	0.137854
T15B7.1	0.555571	7.17e-05		0.921269	0.131794
Y39A1A.14	-0.29851	0.000111596		-0.679164	0.0794997
F40F8.5	-0.343349	0.000134844		-0.489795	0.108065
C06A6.4	-0.152496	0.000161031		0.583672	0.117985
T10F2.2	-0.384443	0.000248301		-0.490839	0.124883
D1086.12	0.43978	0.000252788		0.599909	0.0846891
clec-91	-0.54057	0.000280043		0.73108	0.184118
F52H3.5	0.448316	0.000286126		-0.483802	0.140524
F35D11.4	-0.389931	0.00034625		-1.21657	0.102713
ddo-3	0.498643	0.000360547		0.485035	0.141857
acbp-1	0.330428	0.000377992		0.825305	0.0876363
spp-10	0.426804	0.000396426		0.859104	0.0644469
mars-1	-0.262615	0.000414181		-0.0652509	0.383141
H25K10.1	0.995054	0.000419674		0.81984	0.111753
F57C9.4	0.477219	0.000420899		-0.565139	0.129675
mec-17	-0.52701	0.000444629		-0.47405	0.0794997
F08B12.4	0.499845	0.000580706		0.966402	0.118069
spp-2	0.906663	0.000603425		1.58919	0.184815
Y54G11A.3	-0.293337	0.000604913		-0.576022	0.0901982
dct-17	-0.833779	0.000671176		-1.65885	0.124883
T01D3.6	0.435925	0.000806543		-0.484898	0.187785
H18N23.2	0.314201	0.00105031		0.474053	0.118835
scav-3	0.314872	0.00131466		0.635719	0.119327
ule-2	0.805406	0.00139558		0.637948	0.128371
mec-12	-0.324104	0.00157771		-0.472255	0.101546
C08B6.3	-0.669437	0.00157799		-0.556012	0.198666
Y54H5A.1	-0.312624	0.00160182		-0.494265	0.131147
R08F11.4	-0.888037	0.00182327		-0.714525	0.111753
asp-1	0.430934	0.00200415		1.12018	0.114052
T26G10.1	-0.285038	0.00206627		-0.618742	0.0981905
col-178	0.36751	0.00216703		0.5462	0.0819676
C27A7.1	-0.379773	0.00228745		-0.553046	0.129547
pid-1	-0.253193	0.00231399		-0.480713	0.0846891
tbh-1	0.569013	0.00231575		1.21025	0.115698
gcc-1	0.437147	0.0023319		0.477323	0.11771
C10C5.3	-0.8099	0.00235048		-0.629204	0.167246
C39D10.7	0.456592	0.00325334		0.822225	0.100265
C04F12.1	-0.217841	0.00325509		-1.20872	0.0976296
Y39B6A.5	0.255507	0.0035291		0.930021	0.0867453
brp-1	0.400823	0.00445849		0.533553	0.123881
C24B5.4	0.384572	0.00450388		0.792386	0.109545
acox-1.5	0.482216	0.00488778		0.545445	0.148948
C27B7.9	0.990561	0.00507143		2.18132	0.11787
F02E8.4	-0.301586	0.00527525		-0.584827	0.168885
poml-2	0.630956	0.00552777		0.628495	0.127664
clec-65	0.381893	0.00585964		0.754989	0.150446
rbd-1	-0.288736	0.00600122		-0.494093	0.11925
ech-7	0.433593	0.00600291		0.964842	0.123495
T20D4.10	-0.752389	0.00656703		-0.699057	0.140524
F49E8.2	-0.274442	0.00661509		-0.672795	0.123495
pyk-1	-0.220574	0.00666935		0.348969	0.123495
K09E4.3	-0.208119	0.00717287		-0.576134	0.128906
K11H12.4	0.724586	0.00731418		-2.25148	0.103248
Y53G8B.1	0.288197	0.00776444		0.937962	0.123495
F53E10.6	-0.212432	0.00821794		-0.509122	0.0846891
cdf-2	0.534707	0.00880733		-0.698971	0.0846891
lpl-1	-0.198346	0.00977252		-0.546736	0.167311
cyp-14a3	1.09036	0.0111258		-1.05063	0.115698
Y62H9A.5	0.396036	0.0111785		1.12158	0.10904
ule-5	0.318377	0.01167		1.11226	0.109992
afmd-1	0.313312	0.0123936		0.519987	0.189831
lipl-3	1.16019	0.0124348		0.700067	0.131147
C30G12.2	1.08818	0.0131259		1.15803	0.100265
R07E5.11	-0.328511	0.0136344		0.483151	0.172023
cdk-12	-0.23305	0.0149453		0.529726	0.175014
cyp-35a2	0.928799	0.0155725		0.815867	0.159234
tofu-1	-0.201978	0.0173506		-0.794212	0.108263
Y66D12A.9	-0.255892	0.0179907		-1.08979	0.0846891
ZK1025.3	-1.19324	0.0182748		-1.74565	0.150345
zmp-4	0.29811	0.0183773		0.549343	0.0794997
R13A5.10	-0.428115	0.0189844		-0.526233	0.181888
hpo-32	-0.245033	0.0190242		-1.59736	0.0931306
rpoa-2	-0.280026	0.0196533		-0.477957	0.0858339
W06B4.1	-0.272535	0.0197385		0.60888	0.165684
K11G9.1	0.584525	0.0201159		-0.68186	0.131147
dnj-3	-0.171788	0.0212183		-0.513605	0.138379
H20E11.1	-0.431294	0.0231685		-0.915995	0.107186
mcm-2	-0.335926	0.0231685		0.510543	0.189831
T05B9.1	-0.237947	0.0240779		-0.71418	0.129735
atp-4	-0.128726	0.0244107		0.638846	0.0846891
vit-4	0.520739	0.0250312		1.20193	0.158702
ZK1127.4	-0.182169	0.026466		-0.49097	0.100265
inx-8	-0.273731	0.0266347		0.533714	0.134465
C17F4.7	0.542479	0.0288301		1.14927	0.1367
fog-2	-0.178489	0.028968		-0.777394	0.111753
gst-38	-0.421376	0.0298409		-1.44922	0.0885067
tag-261	-0.227785	0.0298442		0.570058	0.15071
mes-3	0.244936	0.0348107		1.38177	0.127007
cpr-4	0.575048	0.0359548		1.3123	0.148473
rpac-40	-0.219843	0.0365654		-0.510576	0.0867453
Y37D8A.2	0.186707	0.0385677		-0.248572	0.532617
cpg-4	-0.241121	0.0392075		0.477937	0.163254
F09C8.1	0.34251	0.0410625		1.13002	0.154079
col-8	0.252097	0.0419557		0.752523	0.110877
lam-3	0.619986	0.0439514		0.488215	0.111888
F41G3.6	-0.218137	0.0453525		0.490056	0.124989
clh-1	-0.173233	0.0487532		0.5587	0.100265
Y51F10.7	0.345833	0.0508469		0.560061	0.14968
valv-1	0.282708	0.0514693		0.501092	0.153924
perm-4	0.339591	0.0520093		1.00192	0.121835
D1054.10	0.231716	0.0525526		0.617664	0.10497
T19H12.2	-0.253266	0.0574264		0.513853	0.132649
ipgm-1	0.150968	0.0601224		0.609567	0.0734229
T28D6.7	-0.269918	0.0609583		-0.489987	0.0991164
col-119	0.228455	0.0655083		1.30223	0.12453
col-140	0.211408	0.0673074		0.765101	0.0867453
cpi-2	0.243077	0.0683011		0.675739	0.100928
ztf-18	-0.148866	0.0691864		0.494035	0.148193
C41G11.1	0.298229	0.0695586		0.577475	0.0794997
F18C12.3	-0.157798	0.0703862		-0.593486	0.189831
tofu-5	-0.184855	0.0732917		-0.493689	0.101265
Y119C1B.5	0.28864	0.080367		0.571456	0.129332
C36E8.1	-0.183955	0.0806268		-0.715997	0.129735
asp-12	0.596271	0.0821118		1.03906	0.0846891
catp-2	0.952898	0.0825114		-1.62078	0.129735
F46B6.12	0.175023	0.0828262		0.723407	0.130336
C46A5.6	-0.181655	0.0857797		-0.504359	0.110877
fbf-1	-0.262176	0.0983758		-0.845732	0.0794997
aars-1	-0.14173	0.0998607		-0.621964	0.0808133
tbb-6	0.329889	0.100478		0.736921	0.190725
lsm-5	-0.155586	0.100654		0.533965	0.093281
F13H8.3	0.205289	0.10526		0.854751	0.0885067
rsp-3	-0.200429	0.105649		0.725963	0.163651
psf-3	-0.227527	0.105967		0.521319	0.167311
Y43B11AR.1	0.282048	0.112091		0.705715	0.141192
K04A8.10	-0.803774	0.112344		-0.500006	0.128596
dpy-11	-0.181854	0.121658		-0.510889	0.117816
R11F4.1	0.300732	0.121762		-0.537747	0.111753
C16A11.10	-0.190232	0.133276		0.532361	0.148193
srp-2	0.203319	0.133565		0.737345	0.129547
rnh-1.3	0.297163	0.135463		1.39471	0.0781316
cpt-3	0.660646	0.139987		-0.485995	0.193242
col-122	-0.164551	0.143707		0.55495	0.125264
row-1	-0.180502	0.150032		0.571639	0.128906
Y44F5A.1	-0.148566	0.153535		-0.573886	0.0867453
C47E12.3	-0.111912	0.153535		-0.505935	0.0935874
alh-13	0.311482	0.161108		-0.555569	0.100265
C08B11.8	-0.161711	0.163424		0.655828	0.166008
col-12	-0.799981	0.164935		-1.71256	0.169446
clec-87	-0.227434	0.170447		0.983113	0.192539
dao-4	-0.715939	0.172023		-1.31568	0.140524
phy-2	-0.159494	0.174069		-0.48818	0.0885573
C49F8.3	-0.519693	0.177276		-0.541839	0.130336
H24K24.3	0.14669	0.182483		0.715499	0.0794997
F26H9.5	-0.127703	0.184058		-0.48474	0.161065
Y62H9A.4	0.210226	0.184204		0.831209	0.115236
capg-2	-0.200488	0.193132		0.548318	0.112786
T06E6.1	-0.162551	0.193264		-0.613408	0.0846891
eaf-1	-0.129847	0.198207		0.480384	0.142305
T19C4.1	0.56423	0.19935		0.864564	0.100265
C29F3.7	-0.21122	0.202871		-0.674055	0.102349
F22E5.9	-0.123652	0.205588		-0.49026	0.0846891
spe-48	-0.126801	0.219092		-0.489964	0.111753
ant-1.3	0.505513	0.219339		-0.573695	0.180209
lpr-5	0.389003	0.222213		0.963152	0.0846891
mks-1	0.362433	0.222807		1.26067	0.181888
cth-2	-0.168072	0.223873		-0.484986	0.148193
Y62H9A.3	0.249224	0.229536		1.07764	0.137854
C06A8.3	-0.136973	0.241829		0.798879	0.091687
C45G9.4	0.695266	0.241971		-0.603258	0.0921267
lron-10	0.139102	0.24599		0.53663	0.13454
hil-2	-0.364298	0.248126		0.589102	0.102349
rsp-4	-0.167682	0.256141		0.561105	0.139818
F56D5.3	-0.212725	0.266697		-0.68781	0.0886086
F26G1.5	-0.366257	0.269116		-0.652917	0.163651
lgc-26	-0.268635	0.278541		0.544603	0.118374
F53B3.5	0.535832	0.280418		1.09959	0.121835
ddo-2	0.260659	0.284642		-2.72441	0.0921267
M10G12.9	0.260544	0.294123		-1.87117	0.103248
lon-3	-0.628264	0.301433		0.68348	0.140524
asns-2	0.448235	0.303681		0.782705	0.166948
T10G3.3	0.25527	0.306301		0.950926	0.0846891
alp-1	-0.191528	0.309077		0.534371	0.102349
Y55F3AM.9	-0.0913681	0.311577		0.748533	0.148377
unc-61	-0.143602	0.314018		0.83174	0.0700951
Y73F8A.26	0.0959024	0.31461		1.05643	0.127512
tftc-3	-0.118108	0.322153		1.16414	0.135733
C27A12.7	-0.142325	0.323245		0.600986	0.139164
E01G4.6	-0.608435	0.327218		-1.11708	0.16327
pcp-2	-0.159748	0.343134		-0.820474	0.123495
T25D3.3	0.168718	0.349179		0.581255	0.127021
K03B8.6	-0.213236	0.351865		-0.726514	0.0799982
gst-24	0.2401	0.353697		-1.50361	0.0786854
C01G6.3	-0.269804	0.369231		1.14398	0.18359
osm-11	0.151463	0.371825		1.04873	0.123495
C36F7.5	0.461365	0.383223		-0.581802	0.142805
F13C5.2	0.296988	0.40174		0.587568	0.115236
rol-1	-0.546234	0.410695		-1.70692	0.0794997
dct-16	0.152448	0.419911		0.592549	0.130336
ZK896.5	-0.225736	0.420266		-0.494212	0.0700951
F56C11.6	0.142716	0.421092		-0.822808	0.127664
F42G4.6	0.355084	0.424417		-0.730304	0.150345
Y73F4A.2	0.133836	0.425992		-0.493358	0.156821
unc-59	-0.123924	0.427998		1.27417	0.101265
acs-3	0.245926	0.428019		0.610848	0.137854
baz-2	-0.160167	0.436088		0.579314	0.197665
cec-5	-0.120504	0.437236		0.757883	0.153518
gst-34	0.290464	0.448677		0.662041	0.129547
fbn-1	0.456972	0.450143		1.84753	0.0794997
ZC116.3	0.169963	0.453084		0.50044	0.142054
mlt-11	0.463777	0.457978		1.04782	0.124014
C05C10.3	0.0854639	0.458867		-0.485657	0.140524
ric-4	0.0869912	0.489712		-0.508562	0.156733
F35F10.1	-0.204295	0.493027		-0.659398	0.150345
T19D12.4	0.187841	0.49727		-0.587478	0.198709
cth-1	-0.430925	0.498192		-0.588517	0.113571
lpr-3	0.377484	0.50491		1.06946	0.123881
F57B10.4	-0.0740949	0.51483		-0.586728	0.0846891
igcm-3	0.320742	0.515382		0.883402	0.113571
C50B8.6	-0.113241	0.543143		-0.713374	0.173819
maea-1	0.094063	0.552978		-0.497687	0.151317
C05D12.3	-0.0816211	0.55492		-0.496167	0.143557
hil-3	-0.334572	0.556619		0.853262	0.150345
skr-14	-0.232909	0.571973		0.94118	0.166612
noah-2	0.348088	0.583553		0.857127	0.129675
elo-2	-0.108589	0.5874		0.508573	0.108936
cdh-4	0.26175	0.58752		1.11096	0.0794997
mnp-1	0.298453	0.594822		0.557236	0.140524
noah-1	0.339341	0.596511		1.51797	0.0991164
Y52B11A.8	0.129789	0.600237		0.788887	0.125264
sst-20	0.368568	0.603365		0.605536	0.15514
C25A8.2	0.379409	0.605973		-0.765133	0.12453
T12G3.2	0.0892214	0.615866		0.870073	0.150345
K09F6.3	0.343534	0.62061		-0.660845	0.101546
ssp-16	0.368746	0.624921		-0.59333	0.163651
F54B11.11	0.246047	0.625241		0.777305	0.180213
asp-10	0.171582	0.628237		0.509897	0.170747
zmp-3	0.118561	0.635074		0.630283	0.060318
gyg-2	-0.0816589	0.63748		0.552	0.167836
Y57A10A.23	-0.139437	0.639044		-0.523976	0.0799982
T27A10.6	0.112809	0.640492		-0.49489	0.165932
Y46G5A.22	0.32912	0.642728		-0.924558	0.185007
hmg-4	-0.0727909	0.642728		0.601816	0.142667
F58E6.5	0.345032	0.649803		-0.592898	0.0954185
Y39B6A.37	-0.0753632	0.656739		-0.511451	0.131968
rfc-1	-0.057239	0.659818		0.472208	0.163651
parp-1	-0.0731337	0.663895		0.540409	0.139577
F36D3.4	0.325893	0.664783		-0.685374	0.17487
sym-1	0.296692	0.671469		1.11488	0.0978833
F07E5.5	-0.0519798	0.674493		-0.478972	0.142305
his-2	-0.254844	0.679862		0.594746	0.10217
tag-68	0.0799671	0.679914		-0.493897	0.10217
mbk-2	-0.0704659	0.684165		0.74145	0.176114
rsa-1	-0.0571873	0.68955		0.575321	0.16327
F55G11.2	0.14609	0.698338		0.839238	0.126814
ssp-32	0.298428	0.702693		-0.548163	0.170747
C09F9.2	0.273588	0.706078		1.14648	0.100265
mpst-4	0.285208	0.707701		-0.691555	0.143567
T24B8.3	0.203819	0.708533		0.50072	0.135099
Y113G7C.1	0.290164	0.709227		-0.873111	0.0846891
ssq-1	0.28782	0.709227		-0.780229	0.100265
ZK1010.5	0.287151	0.710699		-0.591893	0.13352
smz-2	0.279451	0.712382		-0.691811	0.170747
C14C10.1	0.285896	0.715455		-0.61412	0.171196
gln-2	0.283511	0.715772		-0.966974	0.102349
Y54H5A.2	-0.053819	0.716349		-0.545575	0.111753
Y49E10.18	0.0905194	0.719438		0.762499	0.150345
T08B6.9	0.277197	0.721215		-0.882267	0.15029
ZK546.4	0.223396	0.721882		-0.599226	0.164001
hint-3	0.0464174	0.724341		0.793281	0.102349
saeg-1	-0.0461582	0.725271		-0.555017	0.185007
epg-2	0.217135	0.725636		0.716327	0.109992
pgp-8	0.0985829	0.727439		-1.0117	0.124353
C01G10.14	0.274447	0.728492		-0.779011	0.168292
T09B4.5	0.205186	0.736303		0.722983	0.10497
F13A7.1	0.26479	0.736555		-0.59701	0.12453
cht-1	0.234527	0.740139		1.62624	0.16327
clec-73	0.252682	0.74206		-0.586478	0.135733
T22H9.1	-0.0359825	0.747335		-0.491338	0.125187
F40F9.3	0.247587	0.7511		-0.969508	0.136994
decr-1.3	0.242206	0.756535		-0.547844	0.137854
ssq-2	0.23795	0.765774		-1.22841	0.100265
ztf-6	0.113221	0.766593		0.837201	0.140979
skr-12	-0.153368	0.769608		0.735822	0.189668
acdh-8	0.232292	0.770522		-0.730493	0.139818
fkb-4	-0.0746079	0.773835		-0.677911	0.131209
col-124	-0.110067	0.778391		1.14766	0.127483
F21H7.5	0.223174	0.779767		-0.809362	0.130336
C39H7.1	0.221747	0.783031		-0.661491	0.140524
T10E9.4	0.216968	0.787604		-0.664148	0.091687
cyc-2.2	0.217147	0.787604		-0.828585	0.12453
ergo-1	-0.0560285	0.788264		0.941026	0.125191
msp-78	0.214739	0.78931		-0.549706	0.198789
F54D11.4	0.0341049	0.790514		-0.567807	0.0921267
col-184	-0.0453841	0.799364		0.628082	0.175718
ssp-34	0.203692	0.80054		-0.661426	0.150345
F17C8.7	0.184248	0.801287		-0.656931	0.193242
spe-11	0.19472	0.808456		-0.53541	0.111151
Y46G5A.14	0.184525	0.812432		-0.675853	0.142256
ssq-3	0.190536	0.813935		-0.893602	0.111753
Y59E9AL.2	0.190222	0.814264		-0.601095	0.130561
msp-152	0.189809	0.814378		-0.598318	0.126814
R10E9.2	0.189166	0.814536		-0.475273	0.193152
T01G5.1	0.0791866	0.816148		0.835371	0.105849
C06A1.3	0.164451	0.819212		-0.915243	0.140524
cyn-8	-0.0813054	0.819638		0.59317	0.119318
R07B7.9	0.0405476	0.82105		-0.647711	0.0935874
attf-4	0.0241233	0.8269		0.517732	0.117989
C05C12.5	0.174114	0.830057		-0.640876	0.136827
clec-222	0.0634324	0.830057		0.835672	0.193315
clec-266	0.152752	0.830057		1.20674	0.129675
T08B6.4	0.173029	0.830236		-0.720865	0.184118
T23G11.1	0.168642	0.83361		-1.41933	0.15071
F32H2.7	0.167774	0.835638		-1.36935	0.111753
F47E1.3	0.115986	0.838073		0.570071	0.089652
T03F6.3	0.0319314	0.839522		0.481389	0.0991164
Y69E1A.2	0.163655	0.840593		-0.482563	0.15818
inx-3	0.0897104	0.840658		0.63391	0.148193
bet-2	-0.0653301	0.841423		0.533053	0.140046
dod-17	0.0837203	0.841423		1.24604	0.140524
ttr-50	0.0874009	0.846502		1.7505	0.125264
ssp-31	0.157507	0.84802		-0.97515	0.173671
elo-5	0.0416131	0.856981		0.674724	0.0799982
K10C3.5	-0.0231882	0.857778		-0.533026	0.0885067
pbo-4	0.0421283	0.86132		-0.505334	0.129547
qua-1	-0.0825975	0.863857		-1.04413	0.158702
ssp-10	0.125524	0.875064		-0.493848	0.170054
ZK550.5	0.129318	0.876368		-0.585771	0.16327
lin-26	-0.0239689	0.881713		0.481238	0.142922
sip-1	0.0375643	0.882894		0.766411	0.163651
H06A10.1	-0.054999	0.883846		1.03474	0.0502323
his-24	-0.0903815	0.884903		0.842899	0.124989
cyn-2	0.106475	0.887965		-1.15247	0.13454
nrde-3	-0.0467812	0.892539		0.624122	0.130336
msrp-5	0.10485	0.899658		-0.672431	0.0867453
nep-1	-0.0399227	0.903423		0.542737	0.127007
deb-1	0.0198225	0.910141		-0.476924	0.178143
F57H12.6	-0.0829548	0.911206		-0.80406	0.133418
fbxb-3	-0.0633271	0.9159		0.99367	0.118835
Y45G5AM.3	-0.0196551	0.926095		-0.587094	0.126071
F46A8.6	0.0772816	0.926929		-2.48287	0.117955
C06A6.2	-0.0251059	0.926978		0.478017	0.110033
skr-8	-0.0590994	0.93037		0.617494	0.166288
C50E3.12	0.0327299	0.933271		0.573583	0.131147
JC8.2	0.00961827	0.93861		-0.517988	0.0794997
dpy-18	-0.0186431	0.939072		-0.694574	0.0799982
gst-6	-0.0159849	0.940065		-0.53492	0.175413
C32E8.4	0.0623154	0.940363		-0.725239	0.185031
B0252.5	-0.0595318	0.940624		-1.04067	0.111753
Y71F9AL.6	-0.0419327	0.9462		0.492517	0.123495
rnr-1	-0.0137328	0.950857		0.485459	0.126814
dohh-1	-0.0114473	0.953266		-0.589546	0.0794997
dhps-1	-0.00630665	0.966931		-0.519624	0.0700951
pat-10	-0.00982962	0.967676		0.561783	0.193242
cav-1	0.0215459	0.974066		1.27871	0.173847
gln-1	-0.00786761	0.974789		-0.676219	0.0781316
R10E11.5	-0.00690702	0.978033		0.881585	0.0794997
F59B1.10	-0.00753324	0.980857		-0.826723	0.100265
C02F4.4	0.00771275	0.989205		-0.524703	0.196854
argk-1	-0.453744	1		-0.88271	0.136765
Y59H11AM.1	0.298444	1		-0.661127	0.16327
haf-8	-0.0376231	1		-0.673754	0.0876363
Y57G11C.20	-	-		0.531865	0.127853
fbxc-2	-	-		-0.701755	0.142054
